# Supplementary material for: Mass screening of rice mutant populations at low CO2 for identification of lowered photorespiration and respiration rates
Source: Front Plant Sci. 2023 Mar 3;14:1125770. doi: 10.3389/fpls.2023.1125770 (PMC10020370; doi:10.3389/fpls.2023.1125770)
Supplement: Supplementary Table 1 — List of chlorophyll mutant (CRM lines) for detailed photosynthesis screen. [file DataSheet_1.zip]

Archive with 4 entries (4 files):
- Supplementary Data Files.docx
- Supplementary Table 1.docx
- Supplementary Table 2.docx
- Table 3.pdf
